# Supplementary material for: International Alliance of Urolithiasis (IAU) consensus on miniaturized percutaneous nephrolithotomy
Source: Mil Med Res. 2024 Oct 28;11:70. doi: 10.1186/s40779-024-00562-3 (PMC11514913; doi:10.1186/s40779-024-00562-3)
Supplement: Supplementary file 1 — Additional file 1. [file 40779_2024_562_MOESM1_ESM.xlsx]

## Sheet: questionaire
Experts’s information and PCNL experience
1	Where are you from?
2	Your age?
3	Yor sex?
4	Hospital attribute?	University teaching hospital	Government public hospital	Private hospital	Others
5	What kind of PCNLs do you perform?	Only standard PCNL	Only mini-PCNL	Both
6	How many years of your experience in PCNLs (standard-PCNL & mini-PCNL)?	Less than 5 years	5 – 10 years	10 – 15 years	> 15 years
7	How many PCNLs (standard-PCNL & mini-PCNL) have you done?	< 500	500 – 1000	1000-3000	> 3000
8	How many years of your experience in mini-PCNL?	Less than 5 years	5 – 10 years	10 – 15 years	> 15 years
9	How many mini-PCNLs have you done?	< 500	500-1000	1000-3000	> 3000
General information
1	What size do you think is mini-PCNL?	≤ 16 Fr	≤ 18 Fr	≤ 20 Fr	≤ 22 Fr	Others, please clarify
2	What size do you think is standard-PCNL?	≥ 18 Fr	≥ 20 Fr	≥ 22 Fr	≥ 24 Fr	Others, please clarify
3	What size of standard-PCNLs do you perform mostly?	22 Fr	24 Fr	30 Fr	> 30 Fr	Others, please clarify
4	What size of mini-PCNLs do you perform mostly?	14 Fr	16 Fr	18 Fr	< 14 Fr	Others, please clarify
5	When compared to standard-PCNL, does mini-PCNL bring less trauma?	Yes	No			Others, please clarify
6	When compared to standard-PCNL, does mini-PCNL bring less bleeding?	Yes	No			Others, please clarify
7	When compared to standard-PCNL, does mini-PCNL have lower transfusion rate?	Yes	No			Others, please clarify
8	When compared to standard-PCNL, does mini-PCNL need less nephrostomy tube?	Yes	No			Others, please clarify
9	When compared to standard-PCNL, does mini-PCNL bring less postoperative pain?	Yes	No			Others, please clarify
10	When compared to standard-PCNL, does mini-PCNL bring shorter hospital stay?	Yes	No			Others, please clarify
11	When compared to standard-PCNL, is mini-PCNL more time consuming in stne removal procedure and therefore a longer operation time?	Yes	No			Others, please clarify
12	When compared to standard-PCNL, does mini-PCNL bring high renal pelvic pressure?	Yes	No			Others, please clarify
13	When compared to standard-PCNL, does mini-PCNL bring high risk of postoperative infection?	Yes	No			Others, please clarify
Preoperative evaluation
1	If mini-PCNL is recommended for patients, which factor shold be considered mostly?	Stone burden	Hydronephrosis	Stone location	Personal preference	Others, please clarify
2	Which factor influence you selection of sheath size?	Stone burden	Hydronephrosis	Stone location	Personal preference	Others, please clarify
3	What tool to evaluate stone burden mostly?	Stone volume	Area	Maximum diameter		Others, please clarify
4	Which size of stone is the best indication for mini-PCNL?	1 – 2 cm	2 – 3 cm	2 – 4 cm	2 – 5 cm	Others, please clarify
5	What is the maximum stone size would you use mini-PCNL?	4 cm	5 cm	No limit		Others, please clarify
6	Should infection stone be the contraindication of mini-PCNL?	Yes	No			Others, please clarify
7	Do you think there should be any difference in the pre-operative preparation between mini-PCNL and standard PCNL?	Yes	No			Others, please clarify
8	What imaging modality do you mostly use prior to PCNL in real world?	KUB	NCCT	IVU	CTU
9	What imaging modality do you think is most important/useful to mini-PCNL?	KUB	NCCT	IVU	CTU
10	Is a contrast imaging mandatory for mini-PCNL?	Yes	No			Others, please clarify
11	Is urine routine test required before mini-PCNL?	Yes	No			Others, please clarify
12	Is urine culture required before mini-PCNL?	Yes	No			Others, please clarify
13	Antibiotic is required for patients with positive urine culture, then ( ) is rechecked?	Urine dipstick	Urinie culture			Others, please clarify
Procedural tips and tricks
1	What kind of anaesthesia do you arrange for patients with mini-PCNL?	Epidural anesthesia	General anesthesia	Regional block anesthesia		Others, please clarify
2	What position do you carry out in mini-PCNL?	Prone	Supine	Lateral		Others, please clarify
3	Who do the puncture and tract establishment?	Urologist	Radiologist			Others, please clarify
4	Which guidance for tract establishement do you use?	Ultrasound alone	X-ray alone	Combination ultrasound and X-ray	CT	Others, please clarify
5	Which dilatong modality is preferred?	One-shot dilation (OSD)	Balloon dilation	Stepwise fascial dilation	Metal telescopic dilation (MTD)	Others, please clarify
6	Which lithotriptor do you prefer in mini-PCNL?	Ho:YAG laser	Pheumatic lithotriptor	Thulium fiber laser		Others, please clarify
7	Which lithotriptor do you use mostly in mini-PCNL?	Ho:YAG laser	Pheumatic lithotriptor	Thulium fiber laser		Others, please clarify
8	Which type of laser setting do you usually use when performing mini-PCNL?	Dusting	Fragmentation	Dusting and fragmentation combined		Others, please clarify
9	Which laser setting do you like, high-power Ho: YAG laser or low-power laser?	High power	Low power			Others, please clarify
10	Which irrigation method do you usually use when performing mini-PCNL?	Gravity	Pressurized pump			Others, please clarify
11	Which technique is used for stone removal in mini PCNL??	Vacuum effect	Basket	Foceps		Others, please clarify
12	Do you prefer suction technique in mini-PCNL?	Yes	No			Others, please clarify
13	What's the upper limit of operation time for mini-PCNL?	60 min	90 min	120 min	No limit	Others, please clarify
14	Do you do intraoperative renal pelvic urine culture routionly?	Yes	No			Others, please clarify
15	Do you do stone culture routionly?	Yes	No			Others, please clarify
16	To detect the residual stone in mini-PCNL, you always use ( )?	Flexibl nephroscopy	X-ray	Ultrasonography		Others, please clarify
17	Would you like to do tubeless mini-PCNL?	Yes	No			Others, please clarify
18	Are nephrostomy tubes used in mini-PCNL ?	Every time	Never	Sometimes		Others, please clarify
19	Is JJ stent used in mini-PCNL?	Every time	Never	Sometimes		Others, please clarify
Postoperative evaluation and follow-up
1	When do you usually remove nephrostomy tube after the mini PCNL?	1 d	2 d	3 d	> 4 d	Others, please clarify
2	When do you usually remove the JJ stent after the mini PCNL?	1 week	2 weeks	4 weeks	8 weeks
3	When to evaluate the initial SFR?	Postoperative 1st day	Postoperative 2dn day	Postoperative 3rd day	Postoperative 7th day	Others, please clarify
4	What imaging modality to evaluate the initial SFR?	X-ray	NCCT	Ultrasound		Others, please clarify
5	When to evaluate the final SFR?	2 weeks	1 month	2 months	3 months	Others, please clarify
6	What imaging modality to evaluate the final SFR?	X-ray	NCCT	Ultrasound		Others, please clarify
7	The difinition of stone free status?	< 2 mm	< 4 mm	No stone left		Others, please clarify
8	Which modality is used mostly for the follow-up?	Telephone consultations	Face to face	Email		Others, please clarify
9	What to care about in follow up?	Stone recurence	Patient’s quality of life	Postoperative complications		Others, please clarify
10	Is forced bed rest required after discharge?	Yes	No			Others, please clarify
11	How long is the sick leave after discharge before returning to work?	1 week	2 weeks	3 weeks	4 weeks	Others, please clarify
12	Do you check for post-operative QOL?	Yes	No			Others, please clarify
13	Do you know WISQOL?	Yes	No			Others, please clarify
PCNL percutaneous nephrolithotomy, JJ JJ stent, SFR stone-free rate, QOL quality of life,WISQOL Wisconsin stone quality of life, KUB plain film of kidney, ureter and bladder, NCCT non-contrast computed tomography, IVU intravenous urography, CTU computed tomography urography , CT computed tomography, Ho:YAG Holmium:Yttrium Aluminum Garnet
